# Supplementary material for: A theoretical model of neural maturation in the developing chick spinal cord
Source: PLoS One. 2020 Dec 18;15(12):e0244219. doi: 10.1371/journal.pone.0244219 (PMC7748286; doi:10.1371/journal.pone.0244219)
Supplement: S1 Appendix — (M) [file pone.0244219.s006.m]

function []= SIGNET()
clear 
%% MODEL DESICRIPTION
% Modeling the signaling switch.
% Basic skeleton: FGF activates WNT and inhibit RA, WNT activates Retinoic 
% acid (RA) and RA inhibits FGF.
% 
% Model simulate signaling dynamics in a static spatial domain over time to
% evaluate steady state profile of signaling factors. The spatial domain is
% static with respect to the caudal end that travels caudaly as the
% embryonic axis extends.
%
% Intially, in the undifferentiated region (neural plate) Fgf8 mRNA is
% present. The Fgf8 mRNA drives production of FGF8 protein. FGF8 
% protein regulates transcription of Wnt8c mRNA. Wnt8c mRNA drives
% production of WNT8C protein. WNT8C activates and FGF8 inhibits Raldh2 
% mRNA transcription. Raldh2 is also regulated by RA, a 
% product of enzyme synthezised by Raldh2.Retinoic acid represses Fgf8
% transcription. Retinoic acid is also degraded by FGF8 dependent
% mechanism.
%
% All the signaling molecules, FGF8, WNT8C and RA are
% diffusible. Hence, we used using the pdepe solver to model the signaling
% dynamics.
% For more description of the solver:
% http://www.mathworks.com/help/matlab/ref/pdepe.html
%
%%
% 1D space. Unit: micrometer. The spatial domain is intended to represent
% neural region from caudal end to the portion surrounded by last 4-5
% somites.
x=linspace(0,2500,2500);
% Time span. Unit: mintue. 6000 mins, >4 days. For steady state: 30,000 mins
tspan=linspace(0,6000,500); 
% Symmetry
m=0;

% Calling pdepe sovler
sol=pdepe(m,@eqs,@initial,@bc,x,tspan);

% Storing values of FGF, WNT and RA mrna and protein in separate matrices.

% FGFO=sol(:,:,1);
FGFM=sol(:,:,2);
FGFP=sol(:,:,3);
WNTM=sol(:,:,4);
WNTP=sol(:,:,5);
RAM=sol(:,:,6);
RAP=sol(:,:,7);

% Generating figures
%
% 3D
% 
% figure
% h=surf(x,tspan,FGFM);
% set(h,'LineStyle','none')
% xlabel('X'),ylabel('Time'),zlabel('Fgf8');
% 
figure
h=surf(x,tspan,FGFP);
set(h,'LineStyle','none')
xlabel('X'),ylabel('Time'),zlabel('FGF8');

colormap(flipud(pink))
ax=gca;
ax.LineWidth=2;
ax.FontSize=25;
ax.FontName='Arial';
ax.FontWeight='bold';

% 
% figure
% h=surf(x,tspan,WNTM);
% set(h,'LineStyle','none')
% xlabel('X'),ylabel('Time'),zlabel('Wnt8c');
% 
% figure
% h=surf(x,tspan,WNTP);
% set(h,'LineStyle','none')
% xlabel('X'),ylabel('Time'),zlabel('WNT8C');
% 
% figure
% h=surf(x,tspan,RAM);
% set(h,'LineStyle','none')
% xlabel('X'),ylabel('Time'),zlabel('Raldh2');
%  
figure
h=surf(x,tspan,RAP);
set(h,'LineStyle','none')
xlabel('X'),ylabel('Time'),zlabel('RA');

colormap(flipud(bone))
ax=gca;
ax.LineWidth=2;
ax.FontSize=25;
ax.FontName='Arial';
ax.FontWeight='bold';

%
% 2D
% Plotting mRNA data overspace and time.
% Size of the time, space and entity vectors in the final matrix.
% [i,j,k]=size(sol);
% Diving the time into equally spaced smaller vector.
% o=1:50:i;

% 'For loop' for plotting mRNA concentrations in the static space after
% certain duration to show the change in mRNA landscape as the
% differentiation proceeds.
% figure
%for p=1:1:length(o)
   % subplot(length(o),1,p);
   % plot(x,FGFM(o(p),:),x,WNTM(o(p),:),x,RAM(o(p),:));
   % axis([0 500 0 35])
%end
%legend('Fgf8','Wnt8c','Raldh2');

% 'For loop' for plotting protein concentrations in the static space after
% certain duration to show the change in protein landscape as the
% differentiation proceeds.
% 
% figure
% for p=1:1:length(o)
%    
%    %subplot(length(o),1,p);
%    plot(x,FGFP(o(p),:),x,WNTP(o(p),:),x,RAP(o(p),:));
%    %axis([0 500 0 70])
%    title(['Time=' num2str(o(p))])
%   
% end
% legend('FGF8','WNT8C','RA');
%
% Plotting mRNA profile at the beginning of simulation.
% figure
% plot(x,FGFM(1,:),x,WNTM(1,:),x,RAM(1,:));
% legend('Fgf8','Wnt8C','Raldh2');
% 
% % Plotting protein profile at the beginning of simulation.
% figure
% plot(x,FGFP(1,:),x,WNTP(1,:),x,RAP(1,:));
% legend('FGF8','WNT8C','RA');

% Plotting mRNA profile at the end of simulation.
% figure
% plot(x,FGFM(end,:),'r',x,WNTM(end,:),'m',x,RAM(end,:),'b','LineWidth',3);
% axis([0 2500 0 40]);
% ax=gca;
% ax.LineWidth=2;
% ax.FontSize=25;
% ax.FontName='Arial';
% ax.FontWeight='bold';
% legend('Fgf8','Wnt8C','Raldh2');

% Plotting protein profile at the end of simulation.
% RX=log10(RAP(1000,:));
% FX=log10(FGFP(1000,:));
% WX=log10(WNTP(1000,:));
% % figure
% plot(x,FX,x,WX,x,RX,'LineWidth',2);
% axis([0 2500 0 500]);
% legend('FGF8','WNT8C','RA');
% plot(x, FGFP(1000,:))
% figure
% 
% plot(x,FGFP(end,:),'r',x,WNTP(end,:),'m',x,RAP(end,:),'b','LineWidth',3);
% axis([0 2500 0 600]);
% ax=gca;
% ax.LineWidth=2;
% ax.FontSize=25;
% ax.FontName='Arial';
% ax.FontWeight='bold';
%ax.XGrid= 'on';
%legend('Fgf8','Wnt8C','Raldh2');

%% Functions
% Defined as per the example on the MATLAB website.
%%    
    function [c,b,s]=eqs(x,tspan,u,dudx) 
    % Equations detialing regulatory relationships between FGF8, WNT8C and 
    % RA mRNA and protein synthesis and degradation, as described above.
    %% Parameters
    % Transcripton rate constants alpha(a)for mRNAs (min-1):
    aFm=1; aWm=0.1;aRm=1;
    % Translation rate constants alpha(a)for proteins (min-1):
    aFp=0.3;aWp=0.3;aRp=0.3;
    
    % Degradation rate constants beta(b)for mRNAs and proteins (min-1):
    bFm=0.006;bFp=0.005;bWm=0.03;bWp=0.01;bRm=0.03;bRp=0.025;bFr=6;
    
    % Hill constants. 
    % FGF8 on Wnt8c mRNA synthesis
    Fw=10;
    % FGF8 on Raldh2 mRNA synthesis
    Fr=20; 
    % FGF8 on RA degradation synthesis
    Fr2=20;
   
    % WNT8C on Raldh2 mRNA synthesis
    Wr=1;
   
    % RA on Fgf8 mRNA synthesis
    Rf=20;
    % RA on Raldh2 mRNA synthesis
    Rr=300;%determines the height of RA protein
   
    
    % Hill coefficients
    a=2;
    r=2;
    
    % Descrbing FGF8, WNT8C and RA mRNA and protien rate of change based on 
    % interactions. 
    % u(1)=Inducer constant input, u(2)= Fgf8 mRNA, u(3)= FGF8 protein,
    % u(4)= Wnt8c mRNA, u(5)= WNT8C protein, u(6)= Raldh2 mRNA, 
    % u(7)= Retinoic acid
    
    %% Equations
    % Inducer
    dF0=0;                                                          %1
      
    % Fgf8 mRNA synthesis is inhibited by action of RA
    dFm=aFm*u(1)*(1/(1+(u(7)/Rf)^r))-bFm*u(2);                      %2
    % FGF8 protein synthesis
    dFp=aFp*u(2)-bFp*u(3);                                          %3
    
    % Wnt8c synthesis dependent on FGF8 activation
    dWm=aWm*((u(3)/Fw)^a/(1+(u(3)/Fw)^a))-bWm*u(4);                 %4
    % WNT8C protein synthesis
    dWp=aWp*u(4)-bWp*u(5);                                          %5
    
    % Raldh2 synthesis positively regulated by WNT8C and RA, and negatively
    % by FGF8
    dRm=aRm*(((u(5)/Wr)^a+(u(7)/Rr)^a)/(1+(u(5)/Wr)^a+(u(7)/Rr)^a))*...
        (1/(1+(u(3)/Fr)^r))-bRm*u(6);
    
    % RA degradation is positively regulated FGF8 which via producing
    % CYP26a creates a sink for RA signaling at the posterior end of the
    % neural tube.
    dRp=aRp*u(6)-bRp*u(7)*(1+bFr*((u(3)/Fr2)^a/(1+(u(3)/Fr2)^a)));    %7
    
    %%
    % Inserting relations defined in appropriate format to be solved by
    % pdepe solver
    c=[1;1;1;1;1;1;1];
    % Diffusion coefficients (um^2/min) for all mRNAs is zero.
    % For FGF8=120, WNT8C= 10, RA= 1200.
    b=[0;0;120;0;10;0;1200].*dudx;
    s=[dF0;dFm;dFp;dWm;dWp;dRm;dRp];
    end  
    

%%
    function [pl,ql,pr,qr]=bc(xl,ul,xr,ur,tspan)
    % Boundary conditons for mRNAs and protiens.
    %
    % All mRNAs and proteins have zero flux conditions on both left and
    % right boundries.
    % LHS   
    pl=[0;0;0;0;0;0;0];
    ql=[1;1;1;1;1;1;1];
    % RHS
    pr=[0;0;0;0;0;0;0];
    qr=[1;1;1;1;1;1;1];    
    
    end
   
%%   
    function v= initial(x)
    % Initial mRNA and protein distrubitions in space.
    %
    % Initial FGF mRNA defined by spatial exponential decay equation: 
    % F0= .06*exp(-0.002*x)
    % Fm0=10*exp(-0.002*x) proptional to the constant input 
    % Initial value of other entities is set to zero. 
    
    v=[.06*exp(-0.002*x);10*exp(-0.002*x);0;0;0;0;0];
    
    end
    

end
