# Supplementary material for: A theoretical model of neural maturation in the developing chick spinal cord
Source: PLoS One. 2020 Dec 18;15(12):e0244219. doi: 10.1371/journal.pone.0244219 (PMC7748286; doi:10.1371/journal.pone.0244219)
Supplement: S2 Appendix — (M) [file pone.0244219.s007.m]

function []= TRANSNET()
%%
% Modeling the transcriptional switch.
% Model simulates the transcription factor dynamics overtime under given 
% signaling information. 
% DESCRIPTION:
% At T=0, in the undifferentiated region (neural plate) T(Bra), Nkx1.2 and
% Cdx4 mRNAs and proteins are present as defined by the levels of FGF8 and
% WNT8C proteins. Function TSDS returns those values.
%
% As time proceeds, the overlying signaling factor information changes, as
% obtained from SIGNET, activates the transcription network that drives
% transcription factor dynamics. Function TSD simulates that dynamcis.
%
% For transcription factor dynamics we are  using the ode45 solver as there  
% are no diffusable entities in the model. For more description of the 
% solver:
% http://www.mathworks.com/help/matlab/ref/ode45.html?searchHighlight=ode45
%
% Time duration. This duration is equal to the time taken by a cell to 
% traverse the spatial domain of simulation in SIGNET.

%%
% Time to find steady state values to be plugged into TSDS function. 
% Unit = min
tspan1=[0 1000];
% Time duration for TSD simulation.
tspan2=[0 900];


%%
%Model parameters

%Max rate of transcription: 1/min.(Kiparissides et al 2011)
aTm=1;aSm=1;aNKm=1;aCm=1;aXm=1;aPm=1;aYm=1;aNm=1;

%Translation rate(min-1).
aTp=1;aSp=1;aNKp=1;aCp=1;aXp=1;aPp=1;aYp=1;

%Degradation constants 'beta'(min-1).
% bTm=0.3;bTp=0.2;bSm=0.03;bSp=0.2;bCm=0.03;bCp=0.05;bS2m=0.03;bS2p=0.2;
% bXm=0.03;bXp=0.2;bPm=0.03;bPp=0.2;bYm=0.03;bYp=0.2;bNm=0.03;
bTm=0.03;bTp=0.2;bSm=0.03;bSp=0.2;bNKm=0.03;bNKp=0.2;bCm=0.03;bCp=0.2;
bXm=0.03;bXp=0.2;bPm=0.03;bPp=0.2;bYm=0.03;bYp=0.2;bNm=0.03;

%Hill constants
%FGF interactions
% Activating
% on T(Bra)
Ft=10;
%on Sox2
Fs=50;
% on Cdx4 
Fc=5;
 
% Repressing
% on X
Fx=1;
% on Y
Fy=1;

%WNT
% Activating
% on Cdx4
Wc=10;
% on Nkx1.2 
Wn=10;

%T/Bra on Sox2
% Repressing
Ts=20;
%Sox2 on T/Bra
% Repressing
St=2;

%Nkx1.2
% Repressing
% on Pax6
Np=20;
% on Nkx1.2
Nn=100;


%Cdx4
% Activating
% on Pax6
Cp=10;
% on X
Cx=10;

%X
% Repressing
% on Nkx1.2
Xn=1;
% on Ngn2
Xn2=1;

%Pax6
% Activating
% on Y
Py=5;
% on Ngn2
Pn2=20;

%Y
% Repressing
% on Cdx4
Yc=5;

%RA
% Activating
% on Pax6
Rp=10;
%on Sox2
Rs=1;

%Hill coefficients
a=2;
r=2;
% End of parameters
%%

% Running the model(TSDS) to find steady state values of transcription 
% factors in the NMP domain on the left.
% Initial values for FGF and WNT signaling in NMP domain.
% iv1=[FGF,WNT,RA,Tm,Tp,Sox2m,Sox2p,Nkx1.2m,Nkx1.2p,Cdx4m,Cdx4p,Xm,Xp,
%   Pax6m,Pax6p,Ym,Yp,Ngn2m]
iv1=[476.5542278;99.279997334;0;0;0;0;0;0;0;0;0;0;0;0;0;0;0;0];

%Calling the ODE solver
[t,X]=ode45(@TSDS,tspan1,iv1);
%%
% Plotting steady state data.
% figure
% plot(t,X(:,1),t,X(:,2),t,X(:,3))
% legend('FGF8','WNT8C','RA')
% figure
% plot(t,X(:,4),t,X(:,6),t,X(:,8),t,X(:,10),t,X(:,12),t,X(:,14),t,X(:,18))
% legend('Bra','Sox2','Nkx1.2','Cdx4','X','Pax6','Ngn2')
% figure
%%

% Running the model (TSD) to with the steady state values of transcription factors.
%iv2=[FGF,WNT,RA,Tm,Tp,Sox2m,Sox2p,Nkx1.2m,Nkx1.2p,Cdx4m,Cdx4p,Xm,Xp,
%   Pax6m,Pax6p,Ym,Yp,Ngn2m]
% Initial values for signalign and transcription factors at T=0 in the cell
% exiting out of the NMP domain.
iv2=[476.5542278;99.279997334;0.00000189;X(end,4);X(end,5);X(end,6);X(end,7);...
    X(end,8);X(end,9);X(end,10);X(end,11);X(end,12);X(end,13);X(end,14);...
    X(end,15);X(end,16);X(end,17);X(end,18)];

% Calling the ODE solver
[t,Y]=ode45(@TSD,tspan2,iv2);

%%
% Plotting TF domains obtained from the solution.
O=3.*t; %Converting time into spatial domain. Speed= 3 um/min
%Plotting the overlying signaling factor profile
% figure
% plot(O,Y(:,1),'r',O,Y(:,2),'m',O,Y(:,3),'b','LineWidth',3)
% %legend('FGF8','WNT8C','RA')
% axis([0 2700 0 500])
% ax=gca;
% ax.LineWidth=2;
% ax.FontSize=25;
% ax.FontName='Arial';
% ax.FontWeight='bold';

%Plotting the trasncription factor mRNA dynamics
figure

plot(O,Y(:,4),O,Y(:,6),O,Y(:,8),O,Y(:,10),O,Y(:,12),O,Y(:,14)...
    ,O,Y(:,18),'LineWidth',3)
legend('Bra','Sox2','Nkx1.2','Cdx4','X','Pax6','Ngn2')
axis([0 2700 0 100])
ax=gca;
ax.LineWidth=2;
ax.FontSize=25;
ax.FontName='Arial';
ax.FontWeight='bold';

%%
%ODE function
%For finding steady state transcription factor values.
function res= TSDS(t,V)

%Descrbing FGF, WNT and RA gradient in the stem cell.
dF=0; %1
dW=0; %2
dR=0; %3

%Transcription factor dynamics in the NMP.
% T(Bra) is activated by FGF8 and repressed by SOX2.
dTm=aTm*((V(1)/Ft)^a/(1+(V(1)/Ft)^a+(V(7)/St)^r))-bTm*V(4); %4
dTp=aTp*V(4)-bTp*V(5); %5

%Sox2 is activated by FGF8 and RA and inhibited by T(BRA).
dSm=aSm*(((V(1)/Fs)^a+(V(3)/Rs)^a)/(1+(V(1)/Fs)^a+(V(3)/Rs)^a+...
    (V(5)/Ts)^r))-bSm*V(6); %6
dSp=aSp*V(6)-bSp*V(7); %7

%Nkx1.2 is activated by WNT8C and inhibited by X and NKX1.2.
dNKm=aNKm*((V(2)/Wn)^a/(1+(V(2)/Wn)^a+(V(9)/Nn)^r+(V(13)/Xn)^r))-bNKm*V(8);  %8
dNKp=aNKp*V(8)-bNKp*V(9); %9

%Cdx4 is activated by FGF8 and WNT8C and inhibited by Y.
% dCm=0;  %8 Loss of Cdx4
% dCp=0;
dCm=aCm*(((V(1)/Fc)^a+(V(2)/Wc)^a)/(1+(V(1)/Fc)^a+(V(2)/Wc)^a...
        +(V(17)/Yc)^r))-bCm*V(10);  %10
dCp=aCp*V(10)-bCp*V(11); %11


%X is activated by CDX4 and inhbited by FGF8.
dXm=aXm*((V(11)/Cx)^a/(1+(V(11)/Cx)^a+(V(1)/Fx)^r))-bXm*V(12); %12
dXp=aXp*V(12)-bXp*V(13); %13

%Pax6 is activated by CDX4 in presence of RA and maintained by RA. It is
%inhibited by NKX1.2.
dPm=aPm*(((V(11)/Cp)^a/(1+(V(11)/Cp)^a+(V(9)/Np)^r))+1)*((V(3)/Rp)^a/...
         (1+(V(3)/Rp)^a))-bPm*V(14); %14
dPp=aPp*V(14)-bPp*V(15); %15

%Factor Y is activated by PAX6 and inhibited by FGF8.
dYm=aYm*((V(15)/Py)^a/(1+(V(15)/Py)^a+(V(1)/Fy)^r))-bYm*V(16); %16
dYp=aYp*V(16)-bYp*V(17); %17

%Ngn2 is activated by Pax6 and inhibited by X.
dNm=aNm*((V(15)/Pn2)^a/(1+(V(15)/Pn2)^a+(V(13)/Xn2)^r))-bNm*V(18); %18

res=[dF;dW;dR;dTm;dTp;dSm;dSp;dNKm;dNKp;dCm;dCp;dXm;dXp;dPm;dPp;dYm;dYp;dNm];
end

%%
% For findign transcription factor dynamics with steady state starting
% values.

function res= TSD(t,V)

     
%No noise

dF=-0.0000147643*(630.1-V(1))*V(1);%1
dW=-0.000320910556*(99.28-V(2))*V(2); %2
dR=0.00008619678335*(317.1-V(3))*V(3); %3

%Periodic Noise 1
% if t>333 && t<700
% dF=-0.0000147643*(630.1-V(1))*V(1)*(1+15*sin(.6*t));%1
% dW=-0.000320910556*(99.28-V(2))*V(2)*(1+15*sin(0.6*t)); %2
% dR=0.00008619678335*(317.1-V(3))*V(3)*(1+15*sin(0.6*t)); %3
% else
% dF=-0.0000147643*(630.1-V(1))*V(1);%1
% dW=-0.000320910556*(99.28-V(2))*V(2); %2
% dR=0.00008619678335*(317.1-V(3))*V(3); %3
% end

%Random Noise 2
% if t>333 && t<750
% RAN=(1+100).*rand(1)-1;
% dF=-0.0000147643*(630.1-V(1))*V(1)*(1+100*sin(RAN*t));%1
% dW=-0.000320910556*(99.28-V(2))*V(2)*(1+50*sin(RAN*t)); %2
% dR=0.00008619678335*(317.1-V(3))*V(3)*(1+30*sin(RAN*t)); %3
% else
% dF=-0.0000147643*(630.1-V(1))*V(1);%1
% dW=-0.000320910556*(99.28-V(2))*V(2); %2
% dR=0.00008619678335*(317.1-V(3))*V(3); %3
% end


%Step Signals
%     dF=0;%1
%     dW=0; %2
%     dR=0; %3
%         
% 
% if t>500 && (t<=667)
%     dR=0.667*V(1)-V(3);%3
% elseif t>667
%     dF=-V(1);%1
%     dW=-V(2); %2
% end

% Linear gradient
% if t<500
%     dF=-.71364318;%1
%     dW=-.1488456; %2
%     dR=0; %3
%    
% elseif (t>500) && (t<=667)
%     dF=-.71364318;%1
%     dW=-.1488456; %2
%     dR=0.79; %3
% else
%     dF=0;%1
%     dW=0; %2
%     dR=0.79; %3
% end

% %Transcription factor dynamics
% T(Bra) is activated by FGF8 and repressed by SOX2.
dTm=aTm*((V(1)/Ft)^a/(1+(V(1)/Ft)^a+(V(7)/St)^r))-bTm*V(4); %4
dTp=aTp*V(4)-bTp*V(5); %5

%Sox2 is activated by FGF8 and RA and inhibited by T(BRA).
dSm=aSm*(((V(1)/Fs)^a+(V(3)/Rs)^a)/(1+(V(1)/Fs)^a+(V(3)/Rs)^a+...
    (V(5)/Ts)^r))-bSm*V(6); %6
dSp=aSp*V(6)-bSp*V(7); %7

%Nkx1.2 is activated by WNT8C and inhibited by X and NKX1.2.
dNKm=aNKm*((V(2)/Wn)^a/(1+(V(2)/Wn)^a+(V(9)/Nn)^r+(V(13)/Xn)^r))-bNKm*V(8);  %8
dNKp=aNKp*V(8)-bNKp*V(9); %9

%Cdx4 is activated by FGF8 and WNT8C and inhibited by Y.
% dCm=0;  %8 Loss of Cdx4
% dCp=0;
dCm=aCm*(((V(1)/Fc)^a+(V(2)/Wc)^a)/(1+(V(1)/Fc)^a+(V(2)/Wc)^a...
         +(V(17)/Yc)^r))-bCm*V(10);  %10
dCp=aCp*V(10)-bCp*V(11); %11

%Cdx4 intrinsic noise
% RAN=(1+1).*rand(1)-1;
% dCm=aCm*(((V(1)/Fc)^a+(V(2)/Wc)^a)/(1+(V(1)/Fc)^a+(V(2)/Wc)^a...
%     +(V(17)/Yc)^r))*(1+20*sin(RAN*t))-bCm*V(10);%10
%X is activated by CDX4 and inhbited by FGF8.
dXm=aXm*((V(11)/Cx)^a/(1+(V(11)/Cx)^a+(V(1)/Fx)^r))-bXm*V(12); %12
dXp=aXp*V(12)-bXp*V(13); %13

%Pax6 is activated by CDX4 in presence of RA and maintained by RA. It is
%inhibited by NKX1.2.
dPm=aPm*(((V(11)/Cp)^a/(1+(V(11)/Cp)^a+(V(9)/Np)^r))+1)*((V(3)/Rp)^a/...
         (1+(V(3)/Rp)^a))-bPm*V(14); %14
dPp=aPp*V(14)-bPp*V(15); %15

%Factor Y is activated by PAX6 and inhibited by FGF8.
dYm=aYm*((V(15)/Py)^a/(1+(V(15)/Py)^a+(V(1)/Fy)^r))-bYm*V(16); %16
dYp=aYp*V(16)-bYp*V(17); %17

%Ngn2 is activated by Pax6 and inhibited by X.
dNm=aNm*((V(15)/Pn2)^a/(1+(V(15)/Pn2)^a+(V(13)/Xn2)^r))-bNm*V(18); %18

res=[dF;dW;dR;dTm;dTp;dSm;dSp;dNKm;dNKp;dCm;dCp;dXm;dXp;dPm;dPp;dYm;dYp;dNm];
end
end
